# Supplementary material for: Pre-operative Machine Learning for Heart Transplant Patients Bridged with Temporary Mechanical Circulatory Support
Source: J Cardiovasc Dev Dis. 2022 Sep 19;9(9):311. doi: 10.3390/jcdd9090311 (PMC9500687; doi:10.3390/jcdd9090311)
Supplement: Supplementary file 1 [file jcdd-09-00311-s001.zip]

Archive with 1 entries (1 files):
- jcdd-1911034-supplementary.pdf
